# Supplementary material for: Circulating Trimethylamine N-Oxide Is Associated with Increased Risk of Cardiovascular Mortality in Type-2 Diabetes: Results from a Dutch Diabetes Cohort (ZODIAC-59)
Source: J Clin Med. 2021 May 24;10(11):2269. doi: 10.3390/jcm10112269 (PMC8197378; doi:10.3390/jcm10112269)
Supplement: Supplementary file 1 [file jcm-10-02269-s001.zip]

Archive with 1 entries (1 files):
- jcm-1217209-supplementary.pdf
